# Supplementary material for: Framing of Poly(arylene-ethynylene) around Carbon Nanotubes and Iodine Doping for the Electrochemical Detection of Dopamine
Source: Biosensors (Basel). 2023 Feb 22;13(3):308. doi: 10.3390/bios13030308 (PMC10046453; doi:10.3390/bios13030308)
Supplement: Supplementary file 1 [file biosensors-13-00308-s001.zip]

Archive with 1 entries (1 files):
- biosensors-2180805-supplementary.pdf
